# Supplementary material for: Mice Mutated in the First Fibronectin Domain of Adhesion Molecule L1 Show Brain Malformations and Behavioral Abnormalities
Source: Biomolecules. 2024 Apr 11;14(4):468. doi: 10.3390/biom14040468 (PMC11048097; doi:10.3390/biom14040468)
Supplement: Supplementary file 1 [file biomolecules-14-00468-s001.zip]

Archive with 1 entries (1 files):
- biomolecules-2889114-supplementary.pdf
